# Supplementary material for: Identification of Hub Genes and Biological Mechanisms Associated with Non-Alcoholic Fatty Liver Disease and Triple-Negative Breast Cancer
Source: Life (Basel). 2023 Apr 12;13(4):998. doi: 10.3390/life13040998 (PMC10146727; doi:10.3390/life13040998)
Supplement: Supplementary file 1 [file life-13-00998-s001.zip]

Archive with 1 entries (1 files):
- life-2226576-supplementary.pdf
